# Supplementary material for: Hybrid Polyelectrolyte Capsules Loaded with Gadolinium-Doped Cerium Oxide Nanoparticles as a Biocompatible MRI Agent for Theranostic Applications
Source: Polymers (Basel). 2023 Sep 21;15(18):3840. doi: 10.3390/polym15183840 (PMC10536467; doi:10.3390/polym15183840)
Supplement: Supplementary file 1 [file polymers-15-03840-s001.zip]

Archive with 1 entries (1 files):
- polymers-2597845-supplementary.pdf
